# Supplementary material for: Soluble Forms of Immune Checkpoints and Their Ligands as Potential Biomarkers in the Diagnosis of Recurrent Pregnancy Loss—A Preliminary Study
Source: Int J Mol Sci. 2023 Dec 29;25(1):499. doi: 10.3390/ijms25010499 (PMC10779235; doi:10.3390/ijms25010499)
Supplement: Supplementary file 1 [file ijms-25-00499-s001.zip]

Archive with 1 entries (1 files):
- ijms-2694568-supplementary.pdf
